# Supplementary material for: UHPLC/MS-Based Untargeted Metabolomics Reveals Metabolic Characteristics of Clinical Strain of Mycoplasma bovis
Source: Microorganisms. 2023 Oct 21;11(10):2602. doi: 10.3390/microorganisms11102602 (PMC10608813; doi:10.3390/microorganisms11102602)
Supplement: Supplementary file 1 [file microorganisms-11-02602-s001.zip]

Archive with 19 entries (15 files):
- microorganisms-2572227-supplementary/
- microorganisms-2572227-supplementary/Supplementary material/
- microorganisms-2572227-supplementary/Supplementary material/Figure S1 a.png
- microorganisms-2572227-supplementary/Supplementary material/Figure S1 b.png
- microorganisms-2572227-supplementary/Supplementary material/Figure S2.png
- microorganisms-2572227-supplementary/Supplementary material/Table S1.xlsx
- microorganisms-2572227-supplementary/Supplementary material/Table S2.xlsx
- microorganisms-2572227-supplementary/Supplementary material/Table S3.xlsx
- microorganisms-2572227-supplementary/__MACOSX/
- microorganisms-2572227-supplementary/__MACOSX/Supplementary material/
- microorganisms-2572227-supplementary/__MACOSX/Supplementary material/._.~Table S1.xlsx
- microorganisms-2572227-supplementary/__MACOSX/Supplementary material/._.~Table S2.xlsx
- microorganisms-2572227-supplementary/__MACOSX/Supplementary material/._.~Table S3.xlsx
- microorganisms-2572227-supplementary/__MACOSX/Supplementary material/._Figure S1 a.png
- microorganisms-2572227-supplementary/__MACOSX/Supplementary material/._Figure S1 b.png
- microorganisms-2572227-supplementary/__MACOSX/Supplementary material/._Figure S2.png
- microorganisms-2572227-supplementary/__MACOSX/Supplementary material/._Table S1.xlsx
- microorganisms-2572227-supplementary/__MACOSX/Supplementary material/._Table S2.xlsx
- microorganisms-2572227-supplementary/__MACOSX/Supplementary material/._Table S3.xlsx
