# Supplementary material for: UHPLC/MS-Based Untargeted Metabolomics Reveals Metabolic Characteristics of Clinical Strain of Mycoplasma bovis
Source: Microorganisms. 2023 Oct 21;11(10):2602. doi: 10.3390/microorganisms11102602 (PMC10608813; doi:10.3390/microorganisms11102602)
Supplement: Supplementary file 1 [file microorganisms-11-02602-s001.zip › microorganisms-2572227-supplementary/Supplementary material/Table S1.xlsx]

## Sheet: NX114.vs.PG45.POS.data的副本
Table 1. Significantly different metabolites of Mycoplasma bovis between the NX114 and PG45.
Mode	NO.	MetaboName	KEGGID	RT(min)	m/z	Adduct type	Formula	FC	P.value	VIP	Log2FC	Type
ESI(+)	1	O-Phospho-L-Serine	C01005	1.076	186.019	[M+H]+	C3H8NO6P	8.1634	0.0166432	1.51777	3.02917	UP
	2	3-Phenyllactic Acid		1.074	205.024	[M+H]+	C9H10O3	5.69364	0.016002	1.52853	2.50935
	3	Pyridine	C00747	5.203	80.0502	[M+H]+	C5H5N	2.38891	0.000217568	1.92041	1.25635
	4	Solanidine	C06543	10.693	398.34	[M+2H]2+	C27H43NO	2.03983	0.00618102	1.65352	1.02845
	5	1-Hydroxypyrene	C14519	1.214	219.083	[M+Na]+	C16H10O	1.97676	0.00108755	1.85427	0.983134
	6	2,4,5-Trimethoxybenzoic Acid		1.214	235.057	[M+K]+	C10H12O5	1.64582	0.0125106	1.56397	0.718806
	7	Trachelanthine		10.333	302.196	[M+ACN+H]+	C15H27NO5	1.55427	0.0163249	1.50587	0.636237
	8	Hexylamine	C08306	13.388	102.128	[M+H]+	C6H15N	1.51919	0.000133521	1.94738	0.603305
	9	Hymenamide B		1.188	352.897	[M+NH4]+	C42H54N8O10	1.50311	0.0002181	1.96559	0.587948
	10	3-Hydroxy-2-Octylpentanedioic Acid		10.333	261.17	[M+H]+	C13H24O5	1.49441	0.0244423	1.43605	0.579574
	11	Terbumeton	C18768	10.507	226.159	[M+H]+	C10H19N5O	1.4916	0.0267554	1.40352	0.576857
	12	Hexazinone	C10926	5.445	253.164	[M+H]+	C12H20N4O2	1.49069	0.00513141	1.69596	0.575983
	13	Epifriedelanol		12.183	429.404	[M+ACN+H]+	C30H52O	1.48047	0.0496065	1.33748	0.566054
	14	Alverine Citrate		11.632	282.221	[2M+H]+	C26H35NO7	1.46072	0.0025003	1.76194	0.546679
	15	Sphinganine Related Molecules		8.419	302.305	[M+Na]+		1.43968	0.00551983	1.67993	0.525747
	16	Dibutyl Phthalate	C14214	10.294	279.159	[M+H]+	C16H22O4	1.42456	0.0220443	1.45061	0.51052
	17	N,N-Dimethyldodecylamine N-Oxide		7.821	230.248	[M+H]+	C14H31NO	1.42277	0.000115956	1.99403	0.508706
	18	Pelletierine Hydrochloride		5.21	195.123	[M+H]+	C8H16ClNO	1.40305	0.00436952	1.64861	0.488564
	19	Homopterocarpin		1.195	284.91	[M+H]+	C17H16O4	1.39291	2.21602e-05	2.06808	0.478104
	20	Phthalic Anhydride		10.297	149.023	[M+H]+	C8H4O3	1.38385	0.0103907	1.57912	0.468691
	21	Kynurenic Acid	C01717	10.297	190.05	[M+ACN+H]+	C10H7NO3	1.37378	0.0128257	1.54115	0.458148
	22	Tri-Isobutyl Phosphate		9.749	267.172	[M+H]+	C12H27O4P	1.35694	0.0352584	1.40161	0.440359
	23	1-[4-Hydroxy-3-(3-Methylbut-2-Enyl)Phenyl]Ethanone		10.3	205.086	[M+H-H2O]+	C13H16O2	1.35209	0.0086331	1.6069	0.435192
	24	Chrysanthemyl Alcohol		8.321	172.169	[M+H]+	C10H18O	1.34979	0.0195936	1.47297	0.432736
	25	Metolachlor	C10953	9.362	284.141	[M+H]+	C15H22ClNO2	1.34798	0.0003867	1.90949	0.430797
	26	Docosanol		7.72	365.317	[M+H-H2O]+	C22H46O	1.31672	0.00134066	1.80103	0.396945
	27	5-Isopropenyl-2-Methyl-2-Cyclohexen-1-Yl Acetate		7.846	217.122	[M+H-H2O]+	C12H18O2	1.31556	0.0116241	1.5786	0.395682
	28	Benzoylcholine		5.168	208.134	[M]+	C12H18NO2	1.30806	0.00490278	1.66142	0.387434
	29	Methyl 11-Hydroxy-10-Methyl-4-Oxododecanoate		10.2	259.19	[M+H-2H2O]+	C14H26O4	1.28847	0.0121085	1.59814	0.365662
	30	DDAO		7.172	202.216	[M+H]+	C12H27NO	1.28679	0.0311732	1.40522	0.363778
	31	N,N-Diethyl-4-Hydroxybenzamide		5.113	194.118	[M+H]+	C11H15NO2	1.2738	0.0241696	1.4466	0.349141
	32	Bakuchiol		11.698	274.216	[M+H]+	C18H24O	1.27366	0.0317121	1.39569	0.348975
	33	DEET	C10935	5.231	192.138	[M+H]+	C12H17NO	1.26244	0.0347538	1.33163	0.33622
	34	Phenylglucoside	C11611	7.785	274.125	[M+H]+	C12H16O6	1.26009	0.00446774	1.68447	0.333525
	35	Hexa(Methoxymethyl)Melamine		7.588	391.231	[M+H]+	C15H30N6O6	1.25922	0.0110933	1.53745	0.332532
	36	N,N'-Diacetyl-1,6-Diaminohexane		5.195	201.16	[M+H]+	C10H20N2O2	1.25767	0.0340045	1.35453	0.330749
	37	Nomifensine Maleate Salt		5.279	239.149	[M+H]+	C20H22N2O4	1.2458	0.0230005	1.41632	0.317077
	38	Dl-Coniine		5.261	128.144	[M+H]+	C8H17N	1.24373	0.00683054	1.63305	0.314678
	39	Phenyltoloxamine Citrate		5.279	256.175	[M+NH4]+	C23H29NO8	1.23867	0.0310876	1.36226	0.308789
	40	Pinolidoxin	C08503	8.193	339.181	[2M+H]+	C18H26O6	1.23776	0.00106792	1.83235	0.307729
	41	Isopalmitic Acid		7.786	274.274	[M+H]+	C16H32O2	1.23747	0.000339254	1.90708	0.30739
	42	Fluorometholone	D01367	7.588	377.214	[M+NH4]+	C22H29FO4	1.23285	0.0142986	1.49705	0.301993
	43	N-Ethyl-O-Crotonotoluidide		9.87	204.138	[M+H]+	C13H17NO	1.20686	0.0311261	1.41953	0.271253
	44	Hydrocotarnine		5.078	222.113	[M+H]+	C12H15NO3	1.19094	0.00118536	1.82074	0.252105
	45	Torsemide		9.639	349.134	[M+H]+	C16H20N4O3S	1.18685	0.00533487	1.68375	0.247132
	46	Cyclohexylamine	C00571	13.417	100.112	[M+H]+	C6H13N	1.16366	0.0176432	1.51693	0.218674
	47	Hyocholic Acid	C17649	8.225	158.154	[M+H]+	C24H40O5	1.15862	0.000629373	1.89488	0.212409
	48	6,7-Dihydroxycoumarin		9.651	201.128	[M+ACN+H]+	C9H6O4	1.14898	0.0278247	1.44779	0.200353
	49	4-Hydroxybenzoylcholine		1.394	224.128	[M]+	C12H18NO3	1.1461	0.0319502	1.40906	0.196734
	50	Hexaethylene Glycol		5.354	283.176	[M+H]+	C12H26O7	1.14228	0.0113777	1.54733	0.191915
	51	Coniferin	C00761	6.287	365.12	[M+Na]+	C16H22O8	1.11911	0.00959924	1.58628	0.162346
	52	Trans-Cinnamaldehyde	C00903	8.727	133.065	[M+H]+	C9H8O	1.11802	0.00355345	1.69065	0.160949
	53	Hypotaurine	C00519	13.492	110.02	[M+ACN+H]2+	C2H7NO2S	1.06649	0.0326939	1.42064	0.0928744
	1	Chloroxine		13.533	213.983	[M+ACN+H]+	C9H5Cl2NO	0.896171	0.0156431	1.49378	-0.158155	Down
	2	Icaridin		7.039	230.175	[M+H]+	C12H23NO3	0.837283	0.0167269	1.51844	-0.256213
	3	Fenpropidin	C18726	8.018	274.257	[M+H]+	C19H31N	0.836311	0.0454669	1.32498	-0.257889
	4	(2E,4E,12Z)-N-(2-Methylpropyl)Octadeca-2,4,12-Trienamide		12.02	334.31	[M+H]+	C22H39NO	0.803056	0.000477418	1.85662	-0.316427
	5	Oleamide	C19670	11.551	282.279	[M+H]+	C18H35NO	0.75316	0.0106878	1.55834	-0.408972
	6	Isopentenyladenine	C04083	5.844	204.124	[M+H]+	C10H13N5	0.697207	0.00488736	1.69048	-0.520341
	7	N,N-Dimethylaniline	C02846	13.367	122.097	[M+H]+	C8H11N	0.696078	0.0149176	1.5156	-0.52268
	8	(-)-Quebrachitol	C08257	1.353	217.068	[M+K]+	C7H14O6	0.694524	0.0232682	1.43976	-0.525903
	9	Alpha-Tocopherol	C02477	8.403	453.368	[M+H]+	C29H50O2	0.690456	0.00276178	1.70496	-0.534378
	10	Xanthurenic Acid	C02470	1.04	206.037	[M+ACN+H]+	C10H7NO4	0.688094	0.0317713	1.35533	-0.539323
	11	6-Hydroxyflavone	C14137	1.05	239.05	[M+H]+	C15H10O3	0.684328	0.000544664	1.86416	-0.547241
	12	LPC 18:1		9.952	522.356	[M+H]+	C26H52NO7P	0.678737	0.000176692	1.94488	-0.559075
	13	Asp-Phe		5.382	281.113	[M+H]+	C13H16N2O5	0.656851	0.0366469	1.32622	-0.606362
	14	Sibutramine Hydrochloride		8.44	280.189	[M+K]+	C17H26ClN	0.643561	0.0251412	1.42733	-0.635851
	15	Camptothecin	C01897	0.664	371.1	[M+H-2H2O]+	C20H16N2O4	0.643258	0.036018	1.31713	-0.63653
	16	LPC 18:2		9.336	520.341	[M+H]+	C26H50NO7P	0.634079	0.00102726	1.83323	-0.657265
	17	5-Fluro-2-Pyrimidone		1.369	115.037	[M+H-H2O]+	C4H3FN2O	0.63284	0.00288012	1.69364	-0.660087
	18	2-Hydroxyquinoline	C06338	5.473	146.06	[M+H]+	C9H7NO	0.628009	0.0352927	1.29795	-0.671144
	19	Microcolin H		11.965	756.552	[M+NH4]+	C38H63N5O9	0.625703	0.0145621	1.52255	-0.67645
	20	Prenylamine Lactate		8.798	330.228	[M+H]+	C27H33NO3	0.590797	0.0401895	1.33725	-0.759266
	21	Cloperastine Hydrochloride		5.417	330.167	[M+H]+	C20H25Cl2NO	0.585864	0.00679668	1.59153	-0.771362
	22	Isocurcumenol		5.976	257.15	[M+Na]+	C15H22O2	0.558932	0.0321034	1.32949	-0.839256
	23	Lysionotin		7.866	345.087	[M+H]+	C18H16O7	0.556643	0.00678786	1.64854	-0.845175
	24	Gamma-Sitosterol	C19654	9.723	437.373	[M+H]+	C29H50O	0.523521	0.00303204	1.69794	-0.93368
	25	Methyl Jasmonate	C11512	5.279	247.129	[M+K]+	C13H20O3	0.51014	0.000327327	1.90505	-0.971034
	26	Phosphocholine	C00588	9.525	184.074	[M]+	C5H15NO4P	0.502391	8.49603e-06	2.06259	-0.993118
	27	Epiandrosterone	C07635	7.701	255.206	[M+H]+	C19H30O2	0.498664	0.00308159	1.7215	-1.00386
	28	Methyleugenol	C10454	5.14	201.087	[M+H]+	C11H14O2	0.458636	0.0181099	1.4783	-1.12458
	29	Riboflavin	C00255	5.578	377.146	[M+H]+	C17H20N4O6	0.458059	0.00542784	1.64876	-1.12639
	30	3-Hydroxy-1,2-Dimethylpyridin-4(1H)-One		12.735	140.068	[M+H]+	C7H9NO2	0.434963	0.00193699	1.74747	-1.20104
	31	Naringenin-7-O-Beta-D-Glucoside		5.384	457.111	[M+K]+	C21H22O10	0.434937	0.000188403	1.97043	-1.20112
	32	Spermidine	C00315	1.48	146.165	[M+H]+	C7H19N3	0.42672	0.0216856	1.48518	-1.22864
	33	Trans-4-Hydroxy-L-Proline	C01157	1.274	132.066	[M+H]+	C5H9NO3	0.42558	3.73149e-06	2.11286	-1.2325
	34	Sinomenine	C09643	5.421	352.148	[M+Na]+	C19H23NO4	0.397569	0.00050086	1.85305	-1.33072
	35	Prednisone	C07370	5.14	359.192	[M+H]+	C21H26O5	0.360674	2.81168e-05	2.04467	-1.47123
	36	Sumatriptan Succinate		9.528	296.146	[M+H]2+	C18H27N3O6S	0.340882	0.000431028	1.87966	-1.55265
	37	Evodiamine	C09187	5.312	304.15	[M+H]+	C19H17N3O	0.331483	5.32018e-07	2.14462	-1.59299
	38	Ferulic Acid	C01494	1.409	195.074	[M+H]+	C10H10O4	0.316791	1.96206e-05	2.06279	-1.6584
	39	1-Palmitoyl-2-Oleoyl-3-Linoleoyl-Rac-Glycerol		12.855	879.738	[M+ACN+H]+	C55H100O6	0.312235	0.022973	1.44695	-1.67929
	40	Adenosine	C00212	5.09	268.104	[M+H]+	C10H13N5O4	0.300685	6.9417e-05	2.02723	-1.73368
	41	Tobramycin, N-Propionyl Derivative Likely		9.519	524.3	[M+2H]2+	C21H41N5O10	0.242429	3.02775e-05	2.01733	-2.04437
	42	Adenine	C00147	2.252	136.062	[M+H]+	C5H5N5	0.236313	9.30033e-05	1.98194	-2.08123
	43	Vistaril Pamoate		5.261	375.188	[M+H]+	C21H27ClN2O2	0.224111	2.27933e-06	2.12454	-2.15771
	44	Xanthomonic Acid		8.64	468.308	[M+NH4]+	C29H41NO4	0.2228	1.11938e-05	2.04703	-2.16618
	45	Glycyl-L-Proline		2.075	173.092	[M+H]+	C7H12N2O3	0.21542	3.9447e-05	2.04	-2.21477
	46	N-Acetylputrescine	C02714	1.386	131.118	[M+H]+	C6H14N2O	0.21047	0.00992586	1.5364	-2.24832
	47	7-Methoxy-9,10-Dihydrophenanthrene-2,5-Diol		1.393	260.124	[M+ACN+H]+	C15H14O3	0.20729	5.64088e-09	2.19464	-2.27028
	48	(+)-Corypalmine		5.653	364.15	[M+ACN+H]+	C20H23NO4	0.18483	8.54622e-05	1.96731	-2.43573
	49	Nonic Acid		1.042	227.003	[M+Na]+	C9H16O4	0.181397	0.000564356	1.87796	-2.46278
	50	Nobiletin	C10112	8.379	403.138	[M+H]+	C21H22O8	0.176187	0.0129307	1.53996	-2.50482
	51	Piperlotinec		5.117	314.134	[M+ACN+H]+	C16H21NO4	0.17552	0.0010855	1.81361	-2.51029
	52	6,7-Dimethoxy-Quinazoline-2,4-Diol		5.167	223.069	[M+H]+	C10H10N2O4	0.171495	7.11312e-07	2.11988	-2.54376
	53	Osthenol	C18080	5.168	253.079	[M+K]+	C14H14O3	0.165746	0.000325555	1.89068	-2.59296
	54	Piperine	C03882	1.398	308.122	[M+Na]+	C17H19NO3	0.165196	1.9862e-06	2.13016	-2.59775
	55	(2E,4E)-N-(2-Methylpropyl)Dodeca-2,4-Dienamide		10.589	269.259	[M+NH4]+	C16H29NO	0.15539	0.00280214	1.70459	-2.68603
	56	Dimefline		5.138	324.154	[M+H]2+	C20H21NO3	0.154937	2.55655e-06	2.11168	-2.69025
	57	Kobusone	C16983	5.147	245.149	[M+H]+	C14H22O2	0.152615	7.27423e-06	2.09451	-2.71203
	58	Honokiol	C10630	5.149	267.131	[M+H]+	C18H18O2	0.152121	3.33003e-06	2.11778	-2.71671
	59	Okaramine R		5.085	559.236	[2M+H]+	C32H32N4O4	0.132447	0.00016796	1.9749	-2.91652
	60	Dobutamine	C06967	5.128	302.17	[M+ACN+H]+	C18H23NO3	0.128615	0.000255796	1.94347	-2.95887
	61	Conocarpan		5.761	284.16	[M+H]+	C18H18O2	0.126394	0.000290701	1.90822	-2.984
	62	Dolasetron	C07866	5.148	325.151	[M+H]2+	C19H20N2O3	0.120885	0.00167158	1.76233	-3.0483
	63	Corynoxeine		5.12	383.192	[M+H]2+	C22H26N2O4	0.119998	0.000458751	1.90704	-3.05892
	64	Adenosine-3-Monophosphate		2.604	348.07	[M+H]+	C10H14N5O7P	0.114081	3.12406e-05	2.02072	-3.13187
	65	Arnicolide C		5.09	357.165	[M+Na]2+	C19H26O5	0.108492	0.000331101	1.93083	-3.20435
	66	Osmanthuside H		5.241	433.17	[M+H]+	C19H28O11	0.103328	5.9721e-06	2.08123	-3.2747
	67	8-Acetamido-2-Methyl-7-Oxononanoic Acid		5.083	244.147	[M+H]2+	C12H21NO4	0.0828767	0.000542058	1.8987	-3.59289
	68	7-Methoxy-6-(1,2,3-Trihydroxy-3-Methylbutyl)Chromen-2-One		5.616	295.127	[M+H]+	C15H18O6	0.0730358	0.00015831	1.93587	-3.77525
	69	Galanthamine	C08526	5.538	288.155	[M+ACN+H]+	C17H22BrNO3	0.0590826	2.07294e-06	2.10618	-4.08112
ESI(-)	1	FT-PFSA		1.792	226.978	[2M-H]-	C4H5F5O3S	1.94566	0.0357281	1.37226	0.960258	UP
	2	Phosphatidylcholine Lyso 16		10.114	526.352	[M-H]-	C24H50NO7P	1.83075	0.000529942	1.84357	0.872436
	3	1,8,9-Anthracenetriol		6.252	225.061	[M-H]-	C14H10O3	1.77677	0.00130874	1.78961	0.829257
	4	Phosphatidylinositol 18		13.424	885.552	[M-H]-	C47H83O13P	1.5566	0.00395428	1.75785	0.638398
	5	2-Benzothiazolesulfonic Acid		5.941	213.964	[M-H]-	C7H5NO3S2	1.40665	0.0435887	1.25085	0.492268
	6	4,8-Dioxa-3H-Perfluorononanoic Acid		8.358	376.968	[M-H]-	C7H2F12O4	1.37501	0.0298136	1.37169	0.459442
	7	PFSA-Cl		1.273	314.905	[M-H]-	C4HClF8O3S	1.34017	0.000823245	1.86197	0.422416
	8	S-(2-Carboxypropyl)Glutathione		5.296	392.12	[M-H]-	C14H23N3O8S	1.33231	0.00293245	1.79014	0.413933
	9	2-Methylglutaric Acid		5.382	145.049	[M-H]-	C6H10O4	1.26703	0.0064383	1.66091	0.341449
	10	Naringenin	C00509	9.397	271.064	[M-H]-	C15H12O5	1.20985	0.0268938	1.43189	0.274827
	11	Estradiol	C00951	5.503	271.167	[M-H]-	C18H24O2	1.18549	0.0260246	1.43593	0.245488
	12	Platyphylloside		8.749	475.198	[M-H]-	C25H32O9	1.18296	0.00965862	1.57052	0.242397
	13	Cinchonine	C06528	8.976	293.162	[M-H]-	C19H22N2O	1.1786	0.0181833	1.44705	0.237075
	14	Yohimbic Acid		8.973	339.166	[M-H]-	C20H24N2O3	1.16069	0.0446689	1.24254	0.214981
	15	Methylxanthoxylin		1.146	248.96	[M-H]-	C11H14O4	1.15446	0.0148149	1.52346	0.207216
	16	Quercetin	C00389	1.273	336.887	[M+Hac-H]-	C15H10O7	1.15414	0.0477936	1.29473	0.206823
	17	(3E)-3-Benzylidene-4-Methyl-1H-1,4-Benzodiazepine-2,5-Dione		9.523	277.144	[M+Hac-H]-	C17H14N2O2	1.15281	0.00191959	1.82502	0.205159
	18	4-O-Methylphloracetophenone	C10680	1.148	180.972	[M-H]-	C9H10O4	1.13733	0.0381881	1.3725	0.185657
	19	Melatonin	C01598	6.565	231.124	[M-H]-	C13H16N2O2	1.13233	0.0192813	1.5182	0.179295
	20	Monoisobutyl Phthalate		7.946	221.082	[M-H]-	C12H14O4	1.12768	0.00548433	1.6672	0.173356
	1	PFSM-perfluoroalkyl sulfonamide Et		7.884	375.979	[M-H]-	C7H6F11NO2S	0.838386	0.0250317	1.41561	-0.254314	Down
	2	Hydroxyferulic Acid		6.065	209.045	[M-H]-	C10H10O5	0.836402	0.0273775	1.41181	-0.257732
	3	PFAP-diPAP		1.174	232.944	[M+Hac-H]-	C2HF6O4P	0.814568	0.0172706	1.49377	-0.295892
	4	2-Isopropylmalic Acid	C02504	13.318	175.062	[M-H]-	C7H12O5	0.759573	0.0170398	1.50376	-0.39674
	5	2-Naphthalenesulfonic Acid	C16202	6.169	207.011	[M-H]-	C10H8O3S	0.722536	0.00946551	1.58551	-0.468859
	6	2,4,6-Tribromphenol	C14454	1.226	326.76	[M-H]-	C6H3Br3O	0.671551	0.000442382	1.90869	-0.574431
	7	N-Acetyl-O-Methyltyrosine		7.013	236.096	[M-H]-	C12H15NO4	0.654929	0.000728229	1.83853	-0.610589
	8	Trans-Pterostilbene		8.147	255.106	[M-H]-	C16H16O3	0.639395	0.0129441	1.53459	-0.64522
	9	8-Methylsulfinyloctyl Isothiocyanate		6.314	231.077	[M-2H]-	C10H19NOS2	0.622602	0.0466219	1.24266	-0.683619
	10	Actrarit		6.211	192.066	[M-H]-	C10H11NO3	0.600936	0.0461362	1.23664	-0.734717
	11	5-Hydroxy-4-Methoxy-5-Prop-1-En-2-Ylfuran-2-One		5.844	169.097	[M-H]-	C8H10O4	0.594651	0.0146953	1.45333	-0.749885
	12	1-Lauroyl-2-Hydroxy-Sn-Glycero-3-Phosphocholine		8.971	438.263	[M-H]-	C20H42NO7P	0.588262	0.0153333	1.47198	-0.765469
	13	L-Glutamic Acid	C00025	1.303	146.045	[M-H]-	C5H9NO4	0.580366	0.0157543	1.47063	-0.784964
	14	Usnic Acid		7.87	343.073	[M-H]-	C18H16O7	0.568487	0.0088487	1.62485	-0.8148
	15	Flavin Adenine Dinucleotide	C00016	5.288	784.149	[M-H]-	C27H33N9O15P2	0.504463	0.00147385	1.86305	-0.987181
	16	5,10-Dimethoxy-2,2-Dimethylpyrano[3,2-G]Chromen-8-One		5.172	287.089	[M-H]-	C16H16O5	0.494309	0.00467059	1.70621	-1.01652
	17	Uridine	C00299	4.214	243.061	[M-H]-	C9H12N2O6	0.486484	0.000136006	2.00327	-1.03954
	18	LPC 16:0		9.541	540.331	[M+FA-H]-	C24H50NO7P	0.461034	0.000152205	1.94255	-1.11705
	19	Riboflavin-5'-Monophosphate		5.379	455.098	[M-H]-	C17H21N4O9P	0.460977	0.000588668	1.92393	-1.11723
	20	Guanosine	C00387	5.078	282.084	[M-H]-	C10H13N5O5	0.411149	0.0140377	1.52382	-1.28227
	21	Physostigmine Salicylate		5.096	412.184	[M-H]-	C22H27N3O5	0.403344	0.00357118	1.73778	-1.30992
	22	L-Leucine	C00123	5.781	130.086	[M-H]-	C6H13NO2	0.396322	0.0354776	1.31035	-1.33526
	23	Isorhynchophylline	C16980	13.059	383.19	[M-H]-	C22H28N2O4	0.378278	0.00664359	1.58007	-1.40248
	24	Ophthalmate	C21016	5.132	288.121	[M-H2O-H]-	C11H19N3O6	0.347856	9.36159e-05	1.96295	-1.52344
	25	4-Nitroquinoline 1-Oxide	C03474	6.628	190.032	[M-H2O-H]-	C9H6N2O3	0.34558	0.0318927	1.31443	-1.53291
	26	Nicotianamine	C05324	5.308	302.136	[M-H]-	C12H21N3O6	0.336326	0.00245277	1.7358	-1.57207
	27	Guanine	C00242	2.277	150.041	[M-H]-	C5H5N5O	0.33312	0.0435514	1.29804	-1.58589
	28	Fluconazole	C07002	6.628	305.097	[M-H]-	C13H12F2N6O	0.332222	0.0387435	1.27392	-1.58978
	29	Hydroxygardnutine		5.155	383.158	[M-H2O-H]-	C20H22N2O3	0.324129	1.5435e-05	2.04328	-1.62536
	30	Dihydroresveratrol	C10255	5.148	229.083	[M-H]-	C14H14O3	0.306878	5.96034e-05	1.98967	-1.70426
	31	3-(5,7-Dimethoxy-4-Oxochromen-2-Yl)Propanoic Acid		5.169	277.06	[M-H]-	C14H14O6	0.268497	0.00127183	1.85463	-1.89702
	32	CMP	C00055	1.393	322.045	[M-H]-	C9H14N3O8P	0.262859	0.0191612	1.44106	-1.92764
	33	Lariciresinol	C10646	5.238	359.157	[M-H]-	C20H24O6	0.260278	0.000135534	1.96448	-1.94187
	34	Phosphatidylethanolamine Alkyl 20		9.362	804.579	[M-H]-	C47H84NO7P	0.239934	0.0328809	1.38505	-2.05929
	35	3-Indoxyl Sulfate		5.235	212.005	[M-H]-	C8H7NO4S	0.227039	0.00554088	1.61286	-2.13899
	36	Uridine 5'-Diphosphate	C00015	2.299	402.995	[M-H]-	C9H14N2O12P2	0.220486	0.0127997	1.54836	-2.18124
	37	Uridine 5'-Monophosphate	C00105	2.024	323.029	[M-H]-	C9H13N2O9P	0.215913	0.0257236	1.40181	-2.21148
	38	Mef-Glu		5.111	369.142	[M-H2O-H]-	C20H22N2O5	0.172661	1.06611e-05	2.06613	-2.53398
	39	2,2`,4,4`-Tetrahydroxybenzophenone		1.293	245.043	[M-H]-	C13H10O5	0.143447	2.39703e-07	2.1705	-2.80141
	40	Glutathione	C00051	5.138	306.131	[M-H]-	C10H17N3O6S	0.137935	0.00653112	1.67177	-2.85794
	41	Cyclopeptine	C20579	5.14	279.112	[M-H]-	C17H16N2O2	0.122462	4.3892e-05	2.04044	-3.0296
	42	Sempervirine	C09240	5.613	271.13	[M-H]-	C19H16N2	0.108551	0.000181338	1.94769	-3.20356
	43	Mycosporine Glutaminol		5.668	301.14	[M-H]-	C13H22N2O6	0.0992159	0.00539502	1.63478	-3.33329
	44	Piplartine	C10166	2.156	316.116	[M-H]-	C17H19NO5	0.0789271	1.49974e-05	2.08006	-3.66334
	45	12A-Hydroxy-5-Deoxydehydromunduserone		3.346	341.146	[M-H]-	C19H18O6	0.0780941	3.18696e-05	2.06351	-3.67864
	46	Piperanine		5.521	286.141	[M+Hac-H]-	C17H21NO3	0.075849	8.12836e-05	1.97872	-3.72073
	47	Chlorovirensic Acid		2.024	391.016	[M-H]-	C18H13ClO8	0.0694207	0.0292524	1.37881	-3.84849
	48	Eriodermin		2.024	380.987	[M-H]-	C17H12Cl2O6	0.0611438	0.0227011	1.42546	-4.03165
