# Supplementary material for: UHPLC/MS-Based Untargeted Metabolomics Reveals Metabolic Characteristics of Clinical Strain of Mycoplasma bovis
Source: Microorganisms. 2023 Oct 21;11(10):2602. doi: 10.3390/microorganisms11102602 (PMC10608813; doi:10.3390/microorganisms11102602)
Supplement: Supplementary file 1 [file microorganisms-11-02602-s001.zip › microorganisms-2572227-supplementary/Supplementary material/Table S2.xlsx]

## Sheet: KEGG
Table 2. Enrichment of KEGG pathway of Mycoplasma bovis between the NX114 and PG45.
ID	Description	MetaboRatio	BgRatio	pvalue	p.adjust	qvalue	KEGGID	UP	DOWN
bta02010	ABC transporters	9/32	138/4294	4.21586e-07	3.58348e-05	2.66265e-05	C00025/C00212/C00315/C01157/C00123/C00299/C00387/C00255/C00051	0	9
bta04080	Neuroactive ligand-receptor interaction	4/32	52/4294	0.000535384	0.0227538	0.0169068	C00025/C00212/C00015/C01598	1	3
bta04216	Ferroptosis	3/32	29/4294	0.00120463	0.0265834	0.0197523	C00025/C02477/C00051	0	3
bta00240	Pyrimidine metabolism	4/32	65/4294	0.00125098	0.0265834	0.0197523	C00105/C00299/C00015/C00055	0	4
bta04713	Circadian entrainment	2/32	9/4294	0.00187504	0.027052	0.0201006	C00025/C01598	1	1
bta05034	Alcoholism	2/32	10/4294	0.0023329	0.027052	0.0201006	C00025/C00212	0	2
bta00330	Arginine and proline metabolism	4/32	78/4294	0.00246266	0.027052	0.0201006	C00025/C00315/C01157/C02714	0	4
bta00480	Glutathione metabolism	3/32	38/4294	0.00265739	0.027052	0.0201006	C00025/C00315/C00051	0	3
bta04977	Vitamin digestion and absorption	3/32	39/4294	0.00286433	0.027052	0.0201006	C00016/C02477/C00255	0	3
bta00230	Purine metabolism	4/32	95/4294	0.00502975	0.0427529	0.0317669	C00147/C00212/C00242/C00387	0	4
bta00970	Aminoacyl-tRNA biosynthesis	3/32	52/4294	0.00648677	0.050125	0.0372446	C00025/C00123/C01005	1	2
bta01240	Biosynthesis of cofactors	7/32	327/4294	0.00888971	0.0614801	0.0456818	C00025/C00105/C00016/C00015/C02477/C00255/C00051	0	7
bta00740	Riboflavin metabolism	2/32	20/4294	0.00940285	0.0614801	0.0456818	C00016/C00255	0	2
bta00270	Cysteine and methionine metabolism	3/32	64/4294	0.0115123	0.0655977	0.0487413	C21016/C01005/C00051	1	2
bta00290	Valine, leucine and isoleucine biosynthesis	2/32	23/4294	0.0123478	0.0655977	0.0487413	C02504/C00123	0	2
bta00430	Taurine and hypotaurine metabolism	2/32	23/4294	0.0123478	0.0655977	0.0487413	C00519/C00025	1	1
bta01230	Biosynthesis of amino acids	4/32	128/4294	0.0141928	0.0709638	0.0527285	C00025/C02504/C00123/C01005	1	3
bta05224	Breast cancer	1/32	3/4294	0.0221957	0.103247	0.076716	C00951	1	0
bta00380	Tryptophan metabolism	3/32	83/4294	0.0230787	0.103247	0.076716	C01717/C02470/C01598	2	1
bta04150	mTOR signaling pathway	1/32	4/4294	0.0294877	0.123332	0.0916399	C00123	0	1
bta05230	Central carbon metabolism in cancer	2/32	37/4294	0.0304703	0.123332	0.0916399	C00025/C00123	0	2
bta01522	Endocrine resistance	1/32	5/4294	0.0367269	0.13573	0.100852	C00951	1	0
bta04068	FoxO signaling pathway	1/32	5/4294	0.0367269	0.13573	0.100852	C00025	0	1
bta05016	Huntington disease	1/32	6/4294	0.0439138	0.149033	0.110737	C00025	0	1
bta04974	Protein digestion and absorption	2/32	47/4294	0.0472376	0.149033	0.110737	C00025/C00123	0	2
bta04720	Long-term potentiation	1/32	7/4294	0.0510488	0.149033	0.110737	C00025	0	1
bta05017	Spinocerebellar ataxia	1/32	7/4294	0.0510488	0.149033	0.110737	C00025	0	1
bta05030	Cocaine addiction	1/32	7/4294	0.0510488	0.149033	0.110737	C00025	0	1
bta05033	Nicotine addiction	1/32	7/4294	0.0510488	0.149033	0.110737	C00025	0	1
bta04724	Glutamatergic synapse	1/32	8/4294	0.0581322	0.149033	0.110737	C00025	0	1
bta04915	Estrogen signaling pathway	1/32	8/4294	0.0581322	0.149033	0.110737	C00951	1	0
bta04961	Endocrine and other factor-regulated calcium reabsorption	1/32	8/4294	0.0581322	0.149033	0.110737	C00951	1	0
bta05032	Morphine addiction	1/32	8/4294	0.0581322	0.149033	0.110737	C00212	0	1
bta04727	GABAergic synapse	1/32	9/4294	0.0651643	0.149033	0.110737	C00025	0	1
bta04730	Long-term depression	1/32	9/4294	0.0651643	0.149033	0.110737	C00025	0	1
bta04929	GnRH secretion	1/32	9/4294	0.0651643	0.149033	0.110737	C00951	1	0
bta05031	Amphetamine addiction	1/32	9/4294	0.0651643	0.149033	0.110737	C00025	0	1
bta05208	Chemical carcinogenesis - reactive oxygen species	2/32	57/4294	0.0666266	0.149033	0.110737	C00951/C00051	1	1
bta04022	cGMP-PKG signaling pathway	1/32	10/4294	0.0721456	0.149366	0.110984	C00212	0	1
bta01210	2-Oxocarboxylic acid metabolism	3/32	134/4294	0.0763913	0.149366	0.110984	C00025/C02504/C00123	0	3
bta04072	Phospholipase D signaling pathway	1/32	11/4294	0.0790764	0.149366	0.110984	C00025	0	1
bta04540	Gap junction	1/32	11/4294	0.0790764	0.149366	0.110984	C00025	0	1
bta04917	Prolactin signaling pathway	1/32	11/4294	0.0790764	0.149366	0.110984	C00951	1	0
bta05215	Prostate cancer	1/32	11/4294	0.0790764	0.149366	0.110984	C00951	1	0
bta05231	Choline metabolism in cancer	1/32	11/4294	0.0790764	0.149366	0.110984	C00588	0	1
bta04721	Synaptic vesicle cycle	1/32	12/4294	0.0859569	0.158833	0.118019	C00025	0	1
bta00471	D-Glutamine and D-glutamate metabolism	1/32	13/4294	0.0927877	0.167808	0.124687	C00025	0	1
bta04923	Regulation of lipolysis in adipocytes	1/32	14/4294	0.099569	0.172722	0.128338	C00212	0	1
bta05014	Amyotrophic lateral sclerosis	1/32	14/4294	0.099569	0.172722	0.128338	C00025	0	1
bta04071	Sphingolipid signaling pathway	1/32	15/4294	0.106301	0.180712	0.134275	C00212	0	1
bta04270	Vascular smooth muscle contraction	1/32	16/4294	0.112985	0.188308	0.139919	C00212	0	1
bta04924	Renin secretion	1/32	17/4294	0.11962	0.191843	0.142546	C00212	0	1
bta04964	Proximal tubule bicarbonate reclamation	1/32	17/4294	0.11962	0.191843	0.142546	C00025	0	1
bta00910	Nitrogen metabolism	1/32	19/4294	0.132746	0.205152	0.152435	C00025	0	1
bta04723	Retrograde endocannabinoid signaling	1/32	19/4294	0.132746	0.205152	0.152435	C00025	0	1
bta04918	Thyroid hormone synthesis	1/32	21/4294	0.145682	0.221125	0.164303	C00051	0	1
bta04152	AMPK signaling pathway	1/32	22/4294	0.15208	0.226786	0.16851	C00389	1	0
bta00220	Arginine biosynthesis	1/32	23/4294	0.158431	0.228249	0.169597	C00025	0	1
bta04714	Thermogenesis	1/32	23/4294	0.158431	0.228249	0.169597	C00951	1	0
bta04976	Bile secretion	2/32	97/4294	0.162255	0.229551	0.170564	C00315/C00051	0	2
bta04913	Ovarian steroidogenesis	1/32	24/4294	0.164737	0.229551	0.170564	C00951	1	0
bta04024	cAMP signaling pathway	1/32	25/4294	0.170996	0.23443	0.17419	C00212	0	1
bta05012	Parkinson disease	1/32	26/4294	0.17721	0.239093	0.177655	C00212	0	1
bta00250	Alanine, aspartate and glutamate metabolism	1/32	28/4294	0.189504	0.251685	0.18701	C00025	0	1
bta04978	Mineral absorption	1/32	29/4294	0.195583	0.251888	0.187161	C00123	0	1
bta05207	Chemical carcinogenesis - receptor activation	1/32	29/4294	0.195583	0.251888	0.187161	C00951	1	0
bta05200	Pathways in cancer	1/32	31/4294	0.20761	0.252118	0.187332	C00951	1	0
bta01200	Carbon metabolism	2/32	114/4294	0.20811	0.252118	0.187332	C00025/C01005	1	1
bta00410	beta-Alanine metabolism	1/32	32/4294	0.213558	0.252118	0.187332	C00315	0	1
bta00620	Pyruvate metabolism	1/32	32/4294	0.213558	0.252118	0.187332	C02504	0	1
bta04742	Taste transduction	1/32	32/4294	0.213558	0.252118	0.187332	C00025	0	1
bta05022	Pathways of neurodegeneration - multiple diseases	1/32	32/4294	0.213558	0.252118	0.187332	C00025	0	1
bta04750	Inflammatory mediator regulation of TRP channels	1/32	35/4294	0.231144	0.26914	0.199981	C00903	1	0
bta05415	Diabetic cardiomyopathy	1/32	39/4294	0.254	0.291757	0.216785	C00051	0	1
bta00280	Valine, leucine and isoleucine degradation	1/32	42/4294	0.270709	0.306803	0.227965	C00123	0	1
bta00592	alpha-Linolenic acid metabolism	1/32	44/4294	0.281646	0.314999	0.234055	C11512	0	1
bta00340	Histidine metabolism	1/32	47/4294	0.297754	0.324476	0.241097	C00025	0	1
bta00650	Butanoate metabolism	1/32	47/4294	0.297754	0.324476	0.241097	C00025	0	1
bta00260	Glycine, serine and threonine metabolism	1/32	50/4294	0.313512	0.337323	0.250643	C01005	1	0
bta00564	Glycerophospholipid metabolism	1/32	56/4294	0.344007	0.365508	0.271585	C00588	0	1
bta00630	Glyoxylate and dicarboxylate metabolism	1/32	62/4294	0.373188	0.391617	0.290985	C00025	0	1
bta00130	Ubiquinone and other terpenoid-quinone biosynthesis	1/32	71/4294	0.414615	0.429784	0.319344	C02477	0	1
bta00524	Neomycin, kanamycin and gentamicin biosynthesis	1/32	81/4294	0.457534	0.468559	0.348156	C00025	0	1
bta00140	Steroid hormone biosynthesis	1/32	99/4294	0.527232	0.533509	0.396415	C00951	1	0
bta00860	Porphyrin and chlorophyll metabolism	1/32	144/4294	0.665648	0.665648	0.494599	C00025	0	1
