# Supplementary material for: UHPLC/MS-Based Untargeted Metabolomics Reveals Metabolic Characteristics of Clinical Strain of Mycoplasma bovis
Source: Microorganisms. 2023 Oct 21;11(10):2602. doi: 10.3390/microorganisms11102602 (PMC10608813; doi:10.3390/microorganisms11102602)
Supplement: Supplementary file 1 [file microorganisms-11-02602-s001.zip › microorganisms-2572227-supplementary/Supplementary material/Table S3.xlsx]

## Sheet: Sheet1
Table 3. Differential metabolites involved in differential enrichment pathways of Mycoplasma bovis between the NX114 and PG45.
MetaboName	KEGGID	HMDBID	KEGG pathway	RT(min)	m/z	Adduct type	Formula	FC	P.value	VIP	Log2FC
O-Phospho-L-Serine	C01005	HMDB0001721	Aminoacyl-tRNA biosynthesis Cysteine and methionine metabolism	1.076	186.019	[M+H]+	C3H8NO6P	8.1634	0.0166432	1.51777	3.02917
Melatonin	C01598	HMDB0001389	Circadian entrainment Neuroactive ligand-receptor interaction	6.565	231.124	[M-H]-	C13H16N2O2	1.13233	0.0192813	1.5182	0.179295
2-Isopropylmalic Acid	C02504	HMDB0000402	Valine, leucine and isoleucine biosynthesis	13.318	175.062	[M-H]-	C7H12O5	0.759573	0.0170398	1.50376	-0.39674
Alpha-Tocopherol	C02477	HMDB0001893	Ferroptosis Vitamin digestion and absorption Biosynthesis of cofactors	8.403	453.368	[M+H]+	C29H50O2	0.690456	0.00276178	1.70496	-0.534378
L-Glutamic Acid	C00025	HMDB0000148	ABC transporters Neuroactive ligand-receptor interaction Ferroptosis Circadian entrainment Alcoholism Arginine and proline metabolism Glutathione metabolism Aminoacyl-tRNA biosynthesis Biosynthesis of cofactors	1.303	146.045	[M-H]-	C5H9NO4	0.580366	0.0157543	1.47063	-0.784964
Flavin Adenine Dinucleotide	C00016	HMDB0001248	Vitamin digestion and absorption Biosynthesis of cofactors Riboflavin metabolism	5.288	784.149	[M-H]-	C27H33N9O15P2	0.504463	0.00147385	1.86305	-0.987181
Uridine	C00299	HMDB0000296	ABC transporters Pyrimidine metabolism	4.214	243.061	[M-H]-	C9H12N2O6	0.486484	0.000136006	2.00327	-1.03954
Riboflavin	C00255	HMDB0000244	ABC transporters Vitamin digestion and absorption Biosynthesis of cofactors Riboflavin metabolism	5.578	377.146	[M+H]+	C17H20N4O6	0.458059	0.00542784	1.64876	-1.12639
Spermidine	C00315	HMDB0001257	ABC transporters Arginine and proline metabolism Glutathione metabolism	1.48	146.165	[M+H]+	C7H19N3	0.42672	0.0216856	1.48518	-1.22864
Trans-4-Hydroxy-L-Proline	C01157	HMDB0000725	ABC transporters Arginine and proline metabolism	1.274	132.066	[M+H]+	C5H9NO3	0.42558	3.73149e-06	2.11286	-1.2325
Guanosine	C00387	HMDB0000133	ABC transporters Pyrimidine metabolism	5.078	282.084	[M-H]-	C10H13N5O5	0.411149	0.0140377	1.52382	-1.28227
L-Leucine	C00123	HMDB0000687	ABC transporters Aminoacyl-tRNA biosynthesis Valine, leucine and isoleucine biosynthesis	5.781	130.086	[M-H]-	C6H13NO2	0.396322	0.0354776	1.31035	-1.33526
Ophthalmate	C21016	HMDB0005765	Cysteine and methionine metabolism	5.132	288.121	[M-H2O-H]-	C11H19N3O6	0.347856	9.36159e-05	1.96295	-1.52344
Guanine	C00242	HMDB0000132	Purine metabolism	2.277	150.041	[M-H]-	C5H5N5O	0.33312	0.0435514	1.29804	-1.58589
Adenosine	C00212	HMDB0000050	ABC transporters Neuroactive ligand-receptor interaction Alcoholism Purine metabolism	5.09	268.104	[M+H]+	C10H13N5O4	0.300685	6.9417e-05	2.02723	-1.73368
CMP	C00055	HMDB0240312	Pyrimidine metabolism	1.393	322.045	[M-H]-	C9H14N3O8P	0.262859	0.0191612	1.44106	-1.92764
Adenine	C00147	HMDB0000034	Purine metabolism	2.252	136.062	[M+H]+	C5H5N5	0.236313	9.30033e-05	1.98194	-2.08123
Uridine 5'-Diphosphate	C00015	HMDB0000295	Neuroactive ligand-receptor interaction Pyrimidine metabolism Biosynthesis of cofactors	2.299	402.995	[M-H]-	C9H14N2O12P2	0.220486	0.0127997	1.54836	-2.18124
Uridine 5'-Monophosphate	C00105	HMDB0000288	Pyrimidine metabolism Biosynthesis of cofactors	2.024	323.029	[M-H]-	C9H13N2O9P	0.215913	0.0257236	1.40181	-2.21148
N-Acetylputrescine	C02714	HMDB0002064	Arginine and proline metabolism	1.386	131.118	[M+H]+	C6H14N2O	0.21047	0.00992586	1.5364	-2.24832
Glutathione	C00051	HMDB0000125	ABC transporters Ferroptosis Glutathione metabolism Biosynthesis of cofactors Cysteine and methionine metabolism	5.138	306.131	[M-H]-	C10H17N3O6S	0.137935	0.00653112	1.67177	-2.85794
